# Supplementary material for: The Spatial Distribution and Genetic Diversity of the Soybean Cyst Nematode, Heterodera glycines, in China: It Is Time to Take Measures to Control Soybean Cyst Nematode
Source: Front Plant Sci. 2022 Jun 15;13:927773. doi: 10.3389/fpls.2022.927773 (PMC9242501; doi:10.3389/fpls.2022.927773)
Supplement: Supplementary file 2 [file Data_Sheet_2.xlsx]

## Sheet: Supplemental Table 1
Supplemental Table 1
The reaction of selected soybean cyst nematode populations with strong pathogenicity on soybean germplasm ZDD 2315 and PI 567516C*.
	Inoculating X12 population			Inoculating race 4			Inoculating LY1 population**
Differential host	Average cysts number per plant***	FI	Reaction	Average cysts number per plant**	FI	Reaction	Average cysts number per plant**	FI	Reaction
Lee	185.4 ±26.9 (144–214)			330.6 ±62.8 (237–401)			1
ZDD 2315	145.4 ±87.7 (52–264)	87.7	+	14.0 ±2.8 (12–16)	4.2	-		/	/
PI 567516C	225.0 ±51.5 (122–239)	121.4	+	80.2 ±32.8 (53–135)	24.2	+		7	-
Notes:	" + ": compatible interaction, FI≥10
	" - ": incompatible interaction, FI<10
	" / ": not tested in this study
	*: Lian, Y., Wei, H., Wang, J.S., et al. Identification highly virulent population of soybean cyst nematode using China germplasms. Acta Agronomca Sinica, 2022 (online).
	**: results according Arelli et al. (2009)
	***: the average cysts number per plant ±standard deviation and minimum–maximum in parenthesis
	FI: female index

## Sheet: Supplemental Table 2-1
Supplemental Table 2-1
The soil samples information relating to the provinces where the soil samples were collected, the longitude and latitude of soil sampling places and the race types of the SCN in the soil.
Soil sample ID	Province	Race	Logitude	Latitude
AH31	Anhui	2	117.825447	33.704868
AH45	Anhui	2	116.160023	33.453321
AH49	Anhui	2	116.766548	33.72671
AH52	Anhui	5	115.3849	33.1292
AH54	Anhui	5	116.352539	33.62862
AH56	Anhui	5	116.09732	33.581348
AH58	Anhui	5	115.694351	33.763157
AH59	Anhui	5	115.67482	33.694176
HB11	Hebei	2	114.741356	37.221687
HB13	Hebei	2	114.387894	38.235065
HB14	Hebei	5	114.714661	37.940289
HB17	Hebei	6	114.25576	37.962597
HB2	Hebei	3	114.03166	36.321102
HB20	Hebei	2	114.603004	38.390961
HB22	Hebei	2	115.112686	38.481525
HB23	Hebei	2	115.417686	38.451218
HB25	Hebei	2	115.808388	38.73513
HB26	Hebei	2	115.629295	38.83115
HB28	Hebei	2	114.939812	39.009678
HB35	Hebei	2	114.731155	39.318943
HB36	Hebei	2	116.680992	38.930035
HB40	Hebei	2	116.1129	38.623314
HB47	Hebei	2	115.56575	37.5159
HB6	Hebei	2	114.6819	37.073208
HN33	Henan	5	112.871063	34.087133
HN36	Henan	5	112.231663	35.115928
HN42	Henan	5	112.609948	34.919515
JS32	Xuzhou	1	116.940231	34.643238
JS40	Xuzhou	5	117.679283	34.305656
JS41	Xuzhou	2	117.71492	34.308598
JS47	Xuzhou	2	119.094749	33.863159
JS63	Xuzhou	2	119.020554	33.759541
JS64	Xuzhou	2	119.01625	33.816364
JS66	Xuzhou	2	119.154572	33.819111
JS67	Xuzhou	2	118.567726	33.661697
SD36	Shandong	2	115.227563	35.124605
SD39	Shandong	2	115.325826	35.041903
SD40	Shandong	2	115.3341414	34.585095
SD42	Shandong	2	116.573514	35.177297
SD44	Shandong	3	117.126365	35.015413
SD46	Shandong	1	117.236375	34.505313
SD48	Shandong	3	117.554749	34.524734
SX12	Shanxi	X12	112.1659	37.844
SX25	Shanxi	1	110.7506	35.1738
SX30	Shanxi	2	113.1217	35.9573
SX37	Shanxi	4	113.2322	38.4765
SX4	Shanxi	2	111.716	35.8222
SX49	Shanxi	4	112.8017	39.484
SX51	Shanxi	4	112.4676	39.5111
SX52	Shanxi	4	112.9026	39.0401
SX59	Shanxi	4	112.6127	36.9347
SX6	Shanxi	2	111.7008	36.1268
SX63	Shanxi	2	112.8596	35.8693
SX7	Shanxi	11	111.676	36.6231

## Sheet: Supplemental Table 2-2
Supplemental Table 2-2
Quality evaluation of the sequencing data.
SCN population sample ID	Raw Base (bp)	Clean Base (bp)	Effective Rate (%)	Error Rate (%)	Q20 (%)	Q30 (%)	GC Content q(%)
AH31	3974104800	3942096900	99.19	0.04	93.81	87.22	38.41
AH45	3377140500	3352439400	99.27	0.04	94.25	87.92	38.19
AH52	4276779300	4231735200	98.95	0.04	94.47	88.53	39.03
AH54	2225838600	2201300700	98.9	0.03	94.89	89.38	39.09
AH56	2546277300	2521628400	99.03	0.03	94.87	89.03	38.86
AH58	2986829100	2953910400	98.9	0.03	95	89.5	37.34
AH59	2278412100	2258544900	99.13	0.04	93.17	86.02	37.63
HB11	2985088500	2966936100	99.39	0.04	94.02	87.15	41.56
HB13	2856851700	2828600100	99.01	0.04	93.55	86.6	38.34
HB14	2216835300	2204267400	99.43	0.04	93.66	86.52	37.76
HB17	1872276300	1861548900	99.43	0.04	94.27	87.59	41.03
HB2	2448039000	2427882300	99.18	0.04	94.78	89.02	39.58
HB20	2350327500	2333596200	99.29	0.04	93.87	86.91	38.32
HB22	2453883600	2435513400	99.25	0.04	93.66	86.66	38.84
HB23	3167552700	3145691100	99.31	0.04	93.89	86.97	38.3
HB25	2551581000	2531610600	99.22	0.04	93.58	86.47	38.28
HB26	2346741300	2324623500	99.06	0.04	93.77	86.8	38.48
HB28	2601507300	2578414500	99.11	0.04	93.63	86.71	38.88
HB31	3292975200	3251508300	98.74	0.03	95.53	90.28	45.25
HB35	3082001100	3049410600	98.94	0.04	93.2	86.52	38.74
HB36	3186989700	3164227800	99.29	0.04	93.64	86.64	39.27
HB40	2278461300	2263026300	99.32	0.04	93.62	86.65	37.83
HB47	2435586000	2415878400	99.19	0.04	94.25	87.65	37.83
HB6	2668722600	2645175900	99.12	0.04	93.22	86.08	39.17
HN33	3392412600	3364421400	99.17	0.04	94.72	88.87	38.61
HN36	3896097900	3858319500	99.03	0.04	93.93	87.28	37.94
HN42	2747950500	2727302400	99.25	0.04	93.28	86	38.33
JS32	2938348800	2916896700	99.27	0.04	93.69	86.69	37.52
JS40	3912456300	3871119300	98.94	0.04	92.72	85.37	37.6
JS41	2604291900	2575518000	98.9	0.04	92.62	85.31	37.52
JS47	2888783400	2859750000	98.99	0.04	94.62	89.01	38.34
JS63	2418208800	2395560300	99.06	0.04	93.61	86.68	38
JS64	2476450200	2452348200	99.03	0.04	93.83	86.94	41.05
JS66	3139921800	3107850300	98.98	0.03	95.28	89.9	39.12
JS67	2639961000	2611226400	98.91	0.04	93.41	86.52	38.24
SD36	3732327900	3686402100	98.77	0.04	93.68	87.23	39.03
SD39	2921390400	2903078700	99.37	0.04	93.48	86.24	37.56
SD40	3158126100	3133931700	99.23	0.04	93.65	86.65	37.81
SD42	2488895700	2469954900	99.24	0.04	93.39	86.25	37.64
SD44	2976298200	2953878900	99.25	0.03	95.22	89.61	37.03
SD46	3162385200	3143033100	99.39	0.04	93.83	86.99	38.45
SD48	3085150800	3070740000	99.53	0.04	93.85	86.64	37.51
SX25	3876216900	3837634500	99	0.04	92.68	85.77	38.51
SX30	2663511600	2643252600	99.24	0.04	93.88	86.98	38.38
SX37	2166621300	2131554300	98.38	0.03	95.54	90.16	40.28
SX4	2946025500	2925873900	99.32	0.04	94.02	87.16	37.69
SX49	2512865700	2491307400	99.14	0.04	94.32	87.59	38.75
SX51	2625733200	2607042300	99.29	0.04	93.88	86.94	37.34
SX52	2708751300	2688779700	99.26	0.04	93.86	86.91	38.06
SX59	3084769800	3058182900	99.14	0.04	94.52	87.85	39.49
SX6	2817903000	2794454700	99.17	0.04	94.23	87.7	38.33
SX63	2883002400	2858063700	99.13	0.04	93.4	86.45	39.11
SX7	2393685000	2377703400	99.33	0.04	94.1	87.37	37.77
Notes:	Raw bases: raw data output
	Clean bases: Effective data quantity after QC filtering
	Q20: Percentage of bases with quality score above 20 (error rate below 1%)
	Q30: Percentage of bases with quality score above 30 (error rate below 1%)
	GC content: Proportion of bases G and C

## Sheet: Supplemental Table 2-3
Supplemental Table 2-3
Descriptive statistics of the sequencing depth and coverage.
SCN population sample ID	Clean Reads	Mapped Reads	Mapping Rate	Average Depth	Coverage 1X	Coverage 4X
AH31	26280646	23054744	0.8773	21.11	0.9551	0.8458
AH45	22349596	19332254	0.865	18.61	0.9521	0.8293
AH49	28852778	24776651	0.8587	24.75	0.9512	0.8597
AH52	28211568	23513656	0.8335	21.41	0.9488	0.8428
AH54	14675338	12651417	0.8621	14.19	0.9024	0.6907
AH56	16810856	15000068	0.8923	16.03	0.9325	0.7635
AH58	19692736	16489215	0.8373	16.89	0.9356	0.7821
AH59	15056966	12530316	0.8322	13.64	0.922	0.704
HB11	19779574	13944841	0.705	15.84	0.9059	0.7247
HB13	18857334	17000456	0.9015	16.61	0.9211	0.7458
HB14	14695116	13118831	0.8927	14.15	0.9	0.7057
HB17	19069030	14552827	0.7632	15.2	0.9132	0.7308
HB2	16185882	13977412	0.8636	15.37	0.913	0.7189
HB20	15557308	13889116	0.8928	14.81	0.9095	0.7152
HB22	16236756	14305030	0.881	15.84	0.9166	0.7421
HB23	20971274	18455204	0.88	17.59	0.9311	0.7873
HB25	16877404	15187498	0.8999	15.44	0.9217	0.7513
HB26	15497490	13643984	0.8804	14.65	0.8973	0.699
HB28	17189430	15271273	0.8884	16.25	0.9113	0.7357
HB35	20329404	17929576	0.882	17.76	0.9391	0.796
HB36	21094852	17655386	0.837	18.06	0.9356	0.7983
HB40	15086842	13378485	0.8868	13.99	0.912	0.7079
HB47	16105856	14318811	0.889	14.64	0.9148	0.727
HB6	17634506	15412455	0.874	16.97	0.9233	0.7596
HN33	22429476	16716199	0.7453	16.37	0.9408	0.789
HN36	25722130	22021029	0.8561	20.8	0.948	0.8371
HN42	18182016	15835835	0.871	16.61	0.9431	0.7901
JS32	19445978	17289506	0.8891	18.01	0.9269	0.7892
JS40	25807462	21363196	0.8278	19.53	0.9482	0.8161
JS41	17170120	14517370	0.8455	14.85	0.9356	0.7519
JS47	19065000	16836001	0.8831	16.89	0.9393	0.7873
JS63	15970402	13898095	0.8702	15.08	0.9357	0.7613
JS64	16348988	12049251	0.737	13.98	0.9211	0.7109
JS66	20719002	16483322	0.7956	16.2	0.9412	0.7815
JS67	17408176	15087478	0.8667	15.76	0.9396	0.7742
SD36	24576014	21385437	0.8702	21.48	0.9442	0.8233
SD39	19353858	16017731	0.8276	16.83	0.9424	0.7875
SD40	20892878	18221101	0.8721	18.73	0.9448	0.8039
SD42	16466366	14361441	0.8722	15.39	0.9381	0.7677
SD44	19692526	17496005	0.8885	16.58	0.9097	0.7481
SD46	20953554	17979711	0.8581	17.84	0.9358	0.7855
SD48	20471600	17786051	0.8688	17.66	0.9204	0.7781
SX25	25584230	22686207	0.8867	19.05	0.9016	0.7719
SX30	17621684	14824903	0.8413	16.1	0.9349	0.766
SX37	17543564	13967169	0.7961	15.01	0.944	0.7762
SX4	19505826	16824163	0.8625	17.83	0.9353	0.799
SX49	16608716	11622357	0.6998	13.51	0.9113	0.6936
SX51	17380282	14238393	0.8192	15.65	0.9348	0.7703
SX52	17925198	15715797	0.8767	16.59	0.9539	0.8097
SX59	20387886	14329425	0.7028	15.26	0.9293	0.7393
SX6	18629698	16237133	0.8716	17	0.9356	0.7802
SX63	19053758	16538102	0.868	17.54	0.9272	0.7638
SX7	15851356	12994776	0.8198	15.05	0.9097	0.731

## Sheet: Supplemental table 3
Supplemental Table 3
Pairwise FST values of Heterodera glycines populations.
Comparison	Weir and Cockerham weighted FST
G1.1 vs G1.2 (Northeast vs Northwest)	0.0258
G1.1 vs G2 (Northeast vs South)	0.0253
G1.2 vs G2 (Northwest vs South)	0.0223
G1 vs G2 (North vs South)	0.0186
